# Supplementary material for: Gut acquisition of Extended-spectrum β-lactamases-producing Klebsiella pneumoniae in preterm neonates: Critical role of enteral feeding, and endotracheal tubes in the neonatal intensive care unit (NICU)
Source: PLoS One. 2023 Nov 7;18(11):e0293949. doi: 10.1371/journal.pone.0293949 (PMC10629629; doi:10.1371/journal.pone.0293949)
Supplement: S1 File — (XLSX) [file pone.0293949.s001.xlsx]

## Sheet: Feuil1
IP Patient	AGE at admission	Sex	‎Length of stay‎ (day)	Range ‎of Length of stay ‎(day)	ANAMNESTICS FACTORS					‎Associated pathology	RISKS FACTORS						feeding Regimen	ANTIBIOTIC EXPOSITION				BLSEKP ACQUIRED	PCR RESULTS						OUTCOME /BSI
					Birth weight‎(g)	Range of Birth weight‎ (g)	Delivery Mode‎	prematurity birth level	PROMM history		Continuous Positive Airway Pressure‎	Endotrachealtube	Umbilical Catheter‎	‎Enteral tube feeding	Peripheral Venous Catheter	Catheter during (day)		Quinolone and /or Imipenem	céphalosporines3G	aminopénicillines	aminoglycosides		blaCTX-M1 KP	blaCTX-M2 KP	blaCTX-M 9KP	blaSHV KP	blaCTX TEM KP	blaOXA-48 KP	Blood stream infection	Outcome
419381	31	M	4	<5	1800	‎1000-2499‎	Cesarean birth	high prematurity	PROMM < 18	neonatal distress	Yes	Yes	Yes	No	No	3	Breast milk	No	No	Yes	Yes	No	ng	ng	ng	ng	ng	ng	No	- Dead
421405	2	F	6	5-10	2100	‎1000-2499‎	Cesarean birth	low prematurity	No PROMM	Respiratory distress	Yes	Yes	No	Yes	Yes	5	Breast milk	No	No	Yes	Yes	Yes	Yes	No	No	Yes	Yes	No	Yes	- Survival
419046	45	M	11	> 10	2300	‎1000-2499‎	‎-‎ Vaginal birth	moderate prematurity	PROMM < 18	Congenital Defect and/or Surgical pathology	No	Yes	Yes	Yes	Yes	7	Breast milk	No	Yes	Yes	Yes	No	ng	ng	ng	ng	ng	ng	Yes	- Survival
421487	1	M	5	5-10	1500	‎1000-2499‎	Cesarean birth	high prematurity	PROMM < 18	Respiratory distress	Yes	Yes	No	No	Yes	4	Breast milk	No	Yes	Yes	Yes	No	ng	ng	ng	ng	ng	ng	No	- Dead
422968	1	F	6	5-10	1350	‎1000-2499‎	Cesarean birth	low prematurity	No PROMM	Respiratory distress	Yes	Yes	Yes	Yes	Yes	6	Breast milk	No	No	Yes	Yes	Yes	Yes	No	Yes	Yes	Yes	No	No	- Dead
426401	2	M	5	5-10	2050	‎1000-2499‎	Cesarean birth	high prematurity	No PROMM	Respiratory distress	Yes	Yes	No	Yes	Yes	4	Breast milk	No	No	Yes	Yes	Yes	Yes	No	Yes	Yes	Yes	No	No	- Survival
428205	2	M	8	5-10	1700	‎1000-2499‎	Cesarean birth	high prematurity	PROMM < 18	Respiratory distress	Yes	No	Yes	Yes	Yes	6	Breast milk	No	Yes	Yes	Yes	Yes	Yes	Yes	No	Yes	No	No	No	- Survival
428257	1	F	9	5-10	1300	‎1000-2499‎	Cesarean birth	low prematurity	No PROMM	Respiratory distress	Yes	Yes	No	Yes	Yes	5	Breast milk	No	Yes	Yes	Yes	No	ng	ng	ng	ng	ng	ng	Yes	- Survival
428286	1	M	11	> 10	1700	‎1000-2499‎	Cesarean birth	high prematurity	No PROMM	Respiratory distress	Yes	No	Yes	No	Yes	7	Breast milk	No	No	Yes	Yes	No	ng	ng	ng	ng	ng	ng	No	- Survival
428686	1	M	11	> 10	1100	‎1000-2499‎	‎-‎ Vaginal birth	high prematurity	No PROMM	Respiratory distress	Yes	Yes	No	Yes	Yes	6	Breast milk	No	No	Yes	Yes	Yes	Yes	No	No	Yes	No	No	No	- Dead
429758	1	M	10	5-10	1300	‎1000-2499‎	Cesarean birth	high prematurity	PROMM < 18	Respiratory distress	Yes	Yes	No	No	Yes	7	Breast milk	No	No	Yes	Yes	No	ng	ng	ng	ng	ng	ng	No	- Survival
429750	1	M	7	5-10	1860	‎1000-2499‎	‎-‎ Vaginal birth	high prematurity	No PROMM	Respiratory distress	Yes	Yes	No	Yes	Yes	4	Breast milk	No	No	No	No	No	ng	ng	ng	ng	ng	ng	No	- Survival
430748	2	M	2	<5	1800	‎1000-2499‎	‎-‎ Vaginal birth	high prematurity	No PROMM	Respiratory distress	Yes	No	No	No	Yes	2	Breast milk	No	No	Yes	Yes	No	ng	ng	ng	ng	ng	ng	No	- Survival
430885	1	M	4	<5	1430	‎1000-2499‎	‎-‎ Vaginal birth	high prematurity	PROMM < 18	Respiratory distress	Yes	No	No	No	Yes	3	Breast milk	No	No	Yes	Yes	No	ng	ng	ng	ng	ng	ng	No	- Survival
431250	1	M	13	> 10	1200	‎1000-2499‎	Cesarean birth	high prematurity	No PROMM	Respiratory distress	Yes	Yes	Yes	Yes	Yes	7	Breast milk	No	No	Yes	Yes	Yes	Yes	No	No	Yes	Yes	No	No	- Survival
431248	1	M	10	5-10	1700	‎1000-2499‎	Cesarean birth	high prematurity	PROMM > 18	Respiratory distress	Yes	Yes	No	Yes	No	5	Breast milk	No	No	Yes	Yes	No	ng	ng	ng	ng	ng	ng	Yes	- Survival
431803	1	M	7	5-10	1400	‎1000-2499‎	Cesarean birth	high prematurity	No PROMM	Respiratory distress	Yes	No	Yes	Yes	Yes	6	Breast milk	No	No	Yes	Yes	Yes	Yes	No	No	Yes	Yes	No	Yes	- Dead
433117	1	F	5	5-10	1300	‎1000-2499‎	‎-‎ Vaginal birth	low prematurity	No PROMM	Respiratory distress	Yes	Yes	No	Yes	Yes	4	Breast milk	No	No	Yes	Yes	Yes	Yes	No	Yes	Yes	Yes	No	No	- Dead
433114	1	F	10	5-10	1130	‎1000-2499‎	‎-‎ Vaginal birth	low prematurity	No PROMM	Respiratory distress	Yes	Yes	No	Yes	Yes	5	Breast milk	No	No	Yes	Yes	No	ng	ng	ng	ng	ng	ng	No	- Dead
433113	1	M	7	5-10	1400	‎1000-2499‎	‎-‎ Vaginal birth	high prematurity	No PROMM	Respiratory distress	Yes	Yes	No	Yes	Yes	4	Breast milk	No	No	Yes	Yes	No	ng	ng	ng	ng	ng	ng	No	- Dead
434849	2	M	6	5-10	1800	‎1000-2499‎	Cesarean birth	high prematurity	PROMM < 18	Respiratory distress	Yes	No	No	No	Yes	3	Breast milk	No	Yes	Yes	Yes	No	ng	ng	ng	ng	ng	ng	No	- Survival
428286	1	F	5	5-10	1200	‎1000-2499‎	Cesarean birth	low prematurity	No PROMM	Respiratory distress	Yes	Yes	No	Yes	Yes	2	Breast milk	No	Yes	Yes	Yes	Yes	No	Yes	No	Yes	No	No	No	- Survival
437496	1	M	10	5-10	1800	‎1000-2499‎	‎-‎ Vaginal birth	high prematurity	PROMM < 18	Congenital Defect and/or Surgical pathology	No	Yes	No	Yes	Yes	6	Breast milk	Yes	No	No	No	Yes	Yes	No	No	Yes	No	No	No	- Dead
437264	1	M	6	5-10	1450	‎1000-2499‎	Cesarean birth	high prematurity	No PROMM	Respiratory distress	Yes	Yes	No	Yes	Yes	4	Breast milk	No	No	Yes	Yes	Yes	Yes	No	Yes	Yes	Yes	No	No	- Survival
437266	1	M	7	5-10	1350	‎1000-2499‎	Cesarean birth	high prematurity	No PROMM	Respiratory distress	Yes	No	No	Yes	Yes	3	Breast milk	No	No	Yes	Yes	Yes	Yes	No	No	Yes	Yes	No	No	- Survival
438467	1	F	14	> 10	2600	‎+2500‎	Cesarean birth	low prematurity	No PROMM	Respiratory distress	Yes	No	Yes	Yes	Yes	7	Breast milk	Yes	No	Yes	Yes	Yes	Yes	No	No	Yes	Yes	No	No	- Dead
439711	4	M	4	<5	2100	‎1000-2499‎	Cesarean birth	high prematurity	No PROMM	Congenital Defect and/or Surgical pathology	Yes	No	Yes	No	Yes	2	Breast milk	No	No	Yes	Yes	No	ng	ng	ng	ng	ng	ng	No	- Survival
440376	1	F	18	> 10	2300	‎1000-2499‎	Cesarean birth	low prematurity	PROMM < 18	Respiratory distress	Yes	Yes	Yes	Yes	Yes	6	Breast milk	No	No	Yes	Yes	Yes	Yes	No	Yes	Yes	No	No	Yes	- Survival
445860	69	M	7	5-10	2500	‎+2500‎	‎-‎ Vaginal birth	low prematurity	PROMM < 18	Congenital Defect and/or Surgical pathology	Yes	No	Yes	Yes	Yes	5	Breast milk	No	Yes	Yes	Yes	No	ng	ng	ng	ng	ng	ng	Yes	- Survival
445292	1	F	11	> 10	1600	‎1000-2499‎	Cesarean birth	low prematurity	No PROMM	Respiratory distress	Yes	Yes	No	Yes	Yes	4	Breast milk	No	Yes	Yes	Yes	Yes	Yes	No	No	Yes	No	No	No	- Survival
445709	1	M	6	5-10	1900	‎1000-2499‎	Cesarean birth	high prematurity	No PROMM	neonatal distress	Yes	No	No	No	Yes	3	Breast milk	No	No	Yes	Yes	No	ng	ng	ng	ng	ng	ng	No	- Survival
448578	2	F	29	> 10	1300	‎1000-2499‎	Cesarean birth	low prematurity	PROMM < 18	neonatal distress	Yes	No	Yes	No	Yes	9	Breast milk	Yes	Yes	Yes	Yes	No	ng	ng	ng	ng	ng	ng	No	- Survival
449575	7	F	3	<5	2400	‎1000-2499‎	Cesarean birth	moderate prematurity	No PROMM	Congenital Defect and/or Surgical pathology	No	Yes	No	Yes	Yes	3	Breast milk	No	Yes	Yes	Yes	Yes	Yes	No	No	No	Yes	No	No	- Survival
450247	1	M	3	<5	1800	‎1000-2499‎	Cesarean birth	high prematurity	No PROMM	Respiratory distress	Yes	Yes	No	Yes	Yes	3	Breast milk	No	Yes	Yes	Yes	Yes	Yes	No	No	Yes	No	No	No	- Survival
450815	2	M	3	<5	1900	‎1000-2499‎	Cesarean birth	high prematurity	PROMM > 18	neonatal distress	Yes	No	No	Yes	Yes	3	Breast milk	No	Yes	Yes	Yes	Yes	Yes	No	No	Yes	Yes	No	No	- Survival
451834	1	M	6	5-10	2820	‎+2500‎	‎-‎ Vaginal birth	high prematurity	No PROMM	Respiratory distress	Yes	Yes	No	No	Yes	4	Breast milk	No	Yes	Yes	Yes	No	ng	ng	ng	ng	ng	ng	No	- Survival
452145	1	F	28	> 10	2700	‎+2500‎	Cesarean birth	moderate prematurity	No PROMM	Respiratory distress	Yes	Yes	Yes	No	Yes	9	Breast milk	No	Yes	Yes	Yes	No	ng	ng	ng	ng	ng	ng	Yes	- Survival
453748	1	F	14	> 10	1500	‎1000-2499‎	‎-‎ Vaginal birth	moderate prematurity	No PROMM	Respiratory distress	Yes	No	No	No	Yes	7	Breast milk	No	Yes	Yes	Yes	No	ng	ng	ng	ng	ng	ng	No	- Survival
454885	1	M	28	> 10	1600	‎1000-2499‎	‎-‎ Vaginal birth	high prematurity	No PROMM	Respiratory distress	Yes	Yes	Yes	No	Yes	8	Breast milk	No	Yes	Yes	Yes	No	ng	ng	ng	ng	ng	ng	No	- Dead
455576	1	F	8	5-10	1700	‎1000-2499‎	‎-‎ Vaginal birth	moderate prematurity	No PROMM	Respiratory distress	Yes	No	No	No	Yes	4	Breast milk	No	Yes	Yes	Yes	No	ng	ng	ng	ng	ng	ng	No	- Survival
455753	1	M	11	> 10	1800	‎1000-2499‎	Cesarean birth	high prematurity	No PROMM	Respiratory distress	Yes	No	No	No	Yes	6	Breast milk	No	Yes	Yes	Yes	No	ng	ng	ng	ng	ng	ng	No	- Survival
456264	1	M	3	<5	1200	‎1000-2499‎	Cesarean birth	high prematurity	No PROMM	Respiratory distress	Yes	No	No	No	Yes	3	Breast milk	No	Yes	Yes	Yes	No	ng	ng	ng	ng	ng	ng	No	- Dead
456215	2	F	34	> 10	1500	‎1000-2499‎	Cesarean birth	moderate prematurity	No PROMM	Respiratory distress	Yes	No	Yes	Yes	Yes	9	Breast milk	Yes	Yes	Yes	Yes	No	ng	ng	ng	ng	ng	ng	No	- Survival
456255	14	F	6	5-10	2600	‎+2500‎	Cesarean birth	moderate prematurity	No PROMM	Congenital Defect and/or Surgical pathology	Yes	No	No	No	Yes	3	Breast milk	Yes	Yes	Yes	Yes	No	ng	ng	ng	ng	ng	ng	Yes	- Survival
456859	1	F	11	> 10	2900	‎+2500‎	‎-‎ Vaginal birth	moderate prematurity	No PROMM	Respiratory distress	No	Yes	Yes	Yes	No	5	Breast milk	No	No	Yes	Yes	Yes	Yes	No	Yes	Yes	No	Yes	No	- Survival
458580	1	M	3	<5	2300	‎1000-2499‎	Cesarean birth	high prematurity	PROMM > 18	Respiratory distress	Yes	No	Yes	No	Yes	3	Breast milk	No	Yes	Yes	Yes	No	ng	ng	ng	ng	ng	ng	Yes	- Survival
459171	1	M	3	<5	1410	‎1000-2499‎	‎-‎ Vaginal birth	high prematurity	No PROMM	Respiratory distress	Yes	Yes	No	No	Yes	3	Breast milk	No	No	Yes	Yes	No	ng	ng	ng	ng	ng	ng	No	- Survival
459734	1	F	8	5-10	1100	‎1000-2499‎	Cesarean birth	moderate prematurity	No PROMM	Respiratory distress	Yes	No	No	No	Yes	5	Breast milk	No	Yes	Yes	Yes	No	ng	ng	ng	ng	ng	ng	No	- Dead
460447	1	M	5	5-10	2600	‎+2500‎	‎-‎ Vaginal birth	high prematurity	PROMM < 18	Respiratory distress	Yes	No	No	Yes	Yes	4	Breast milk	No	Yes	Yes	Yes	No	ng	ng	ng	ng	ng	ng	No	- Survival
460724	1	F	14	> 10	1650	‎1000-2499‎	Cesarean birth	moderate prematurity	No PROMM	Respiratory distress	Yes	No	No	Yes	Yes	6	Breast milk	No	No	Yes	Yes	Yes	Yes	Yes	No	Yes	No	No	Yes	- Survival
460726	1	F	6	5-10	1650	‎1000-2499‎	Cesarean birth	moderate prematurity	No PROMM	Respiratory distress	Yes	Yes	No	Yes	Yes	4	Breast milk	No	No	Yes	Yes	Yes	Yes	No	No	Yes	No	No	Yes	- Survival
430389	76	M	7	5-10	3250	‎+2500‎	Cesarean birth	low prematurity	No PROMM	Respiratory distress	Yes	No	Yes	No	Yes	5	Breast milk	No	Yes	Yes	Yes	No	ng	ng	ng	ng	ng	ng	Yes	- Survival
462082	1	M	3	<5	2400	‎1000-2499‎	Cesarean birth	high prematurity	No PROMM	Respiratory distress	Yes	No	No	No	Yes	3	Breast milk	No	No	Yes	Yes	No	ng	ng	ng	ng	ng	ng	No	- Survival
462186	2	M	7	5-10	2250	‎1000-2499‎	Cesarean birth	high prematurity	No PROMM	Respiratory distress	Yes	No	No	No	Yes	5	Breast milk	No	Yes	Yes	Yes	No	ng	ng	ng	ng	ng	ng	No	- Survival
463180	1	F	2	<5	2400	‎1000-2499‎	‎-‎ Vaginal birth	moderate prematurity	PROMM > 18	Respiratory distress	Yes	No	Yes	No	Yes	2	Breast milk	No	Yes	Yes	Yes	No	ng	ng	ng	ng	ng	ng	No	- Dead
459171	11	M	5	5-10	1450	‎1000-2499‎	Cesarean birth	moderate prematurity	No PROMM	Congenital Defect and/or Surgical pathology	No	Yes	No	Yes	Yes	4	Breast milk	No	No	No	No	Yes	Yes	No	No	Yes	No	No	No	- Survival
467401	1	M	12	> 10	2850	‎+2500‎	Cesarean birth	high prematurity	PROMM < 18	Respiratory distress	Yes	Yes	Yes	Yes	Yes	7	Breast milk	No	Yes	Yes	Yes	Yes	Yes	No	No	Yes	Yes	No	No	- Survival
464700	1	F	12	> 10	1500	‎1000-2499‎	Cesarean birth	low prematurity	No PROMM	Respiratory distress	Yes	Yes	Yes	Yes	Yes	8	Breast milk	No	Yes	Yes	Yes	Yes	Yes	No	No	Yes	No	No	No	- Survival
467941	1	M	11	> 10	1730	‎1000-2499‎	Cesarean birth	high prematurity	No PROMM	neonatal distress	Yes	Yes	Yes	No	Yes	7	Breast milk	No	Yes	Yes	Yes	No	ng	ng	ng	ng	ng	ng	No	- Survival
468337	1	F	8	5-10	2600	‎+2500‎	Cesarean birth	moderate prematurity	No PROMM	Respiratory distress	Yes	No	Yes	Yes	Yes	6	Breast milk	No	No	Yes	Yes	Yes	Yes	No	No	Yes	No	No	Yes	- Survival
468341	1	F	8	5-10	2300	‎1000-2499‎	Cesarean birth	low prematurity	No PROMM	Respiratory distress	Yes	No	Yes	Yes	Yes	6	Breast milk	No	Yes	Yes	Yes	Yes	Yes	No	No	Yes	No	No	No	- Survival
471948	1	F	9	5-10	1300	‎1000-2499‎	‎-‎ Vaginal birth	moderate prematurity	No PROMM	Respiratory distress	Yes	Yes	Yes	Yes	Yes	6	Breast milk	No	Yes	Yes	Yes	Yes	Yes	No	No	No	No	No	Yes	- Survival
471950	1	F	5	5-10	1220	‎1000-2499‎	‎-‎ Vaginal birth	low prematurity	No PROMM	Respiratory distress	Yes	Yes	Yes	Yes	Yes	5	Breast milk	No	Yes	Yes	Yes	Yes	Yes	No	No	Yes	No	No	Yes	- Dead
475332	1	M	6	5-10	1800	‎1000-2499‎	Cesarean birth	high prematurity	No PROMM	Respiratory distress	Yes	No	Yes	No	Yes	5	Breast milk	Yes	Yes	Yes	Yes	No	ng	ng	ng	ng	ng	ng	No	- Dead
475333	1	F	5	5-10	1400	‎1000-2499‎	Cesarean birth	moderate prematurity	PROMM > 18	Respiratory distress	Yes	Yes	No	Yes	Yes	5	Breast milk	Yes	Yes	Yes	Yes	Yes	Yes	No	No	No	Yes	No	No	- Dead
482072	2	M	5	5-10	1100	‎1000-2499‎	‎-‎ Vaginal birth	high prematurity	No PROMM	Respiratory distress	Yes	Yes	No	No	Yes	5	Breast milk	No	Yes	Yes	Yes	No	ng	ng	ng	ng	ng	ng	No	- Dead
483659	1	F	13	> 10	2200	‎1000-2499‎	Cesarean birth	moderate prematurity	No PROMM	Respiratory distress	Yes	Yes	No	Yes	Yes	5	Breast milk	No	No	Yes	Yes	Yes	Yes	No	No	No	Yes	No	No	- Dead
483934	1	M	6	5-10	2600	‎+2500‎	Cesarean birth	high prematurity	No PROMM	Respiratory distress	Yes	Yes	No	Yes	Yes	3	Breast milk	No	Yes	Yes	Yes	No	ng	ng	ng	ng	ng	ng	No	- Survival
504769	2	F	20	> 10	2200	‎1000-2499‎	Cesarean birth	low prematurity	PROMM > 18	Respiratory distress	Yes	Yes	Yes	Yes	Yes	7	Breast milk	Yes	Yes	Yes	Yes	Yes	Yes	No	No	Yes	No	No	Yes	- Survival
507493	1	M	4	<5	2100	‎1000-2499‎	Cesarean birth	high prematurity	No PROMM	Respiratory distress	Yes	Yes	Yes	Yes	Yes	3	Breast milk	No	No	Yes	Yes	Yes	Yes	No	No	Yes	No	No	No	- Dead
508674	1	M	8	5-10	2700	‎+2500‎	‎-‎ Vaginal birth	high prematurity	No PROMM	neonatal distress	Yes	No	Yes	No	Yes	6	Breast milk	No	No	Yes	Yes	No	ng	ng	ng	ng	ng	ng	No	- Survival
511251	1	F	5	5-10	1600	‎1000-2499‎	‎-‎ Vaginal birth	low prematurity	No PROMM	neonatal distress	Yes	Yes	No	Yes	Yes	3	Breast milk	No	Yes	Yes	Yes	Yes	Yes	No	No	Yes	No	No	No	- Dead
512182	1	F	12	> 10	2550	‎+2500‎	Cesarean birth	low prematurity	No PROMM	Respiratory distress	Yes	Yes	No	No	Yes	4	Breast milk	No	Yes	Yes	Yes	Yes	Yes	No	No	No	No	No	No	- Survival
512558	1	M	25	> 10	1550	‎1000-2499‎	Cesarean birth	high prematurity	No PROMM	Respiratory distress	Yes	No	No	Yes	Yes	7	Milk formulae	No	Yes	Yes	Yes	No	ng	ng	ng	ng	ng	ng	Yes	- Dead
512558	1	F	5	5-10	1700	‎1000-2499‎	Cesarean birth	low prematurity	No PROMM	Respiratory distress	Yes	No	No	Yes	Yes	4	Milk formulae	No	Yes	Yes	Yes	No	ng	ng	ng	ng	ng	ng	No	- Dead
563534	1	M	28	> 10	1400	‎1000-2499‎	Cesarean birth	high prematurity	PROMM < 18	Respiratory distress	Yes	No	Yes	Yes	Yes	9	Breast milk	Yes	No	No	No	No	ng	ng	ng	ng	ng	ng	Yes	- Dead
591918	1	M	4	<5	2300	‎1000-2499‎	Cesarean birth	high prematurity	No PROMM	Respiratory distress	Yes	Yes	No	Yes	Yes	4	Milk formulae	No	No	Yes	Yes	Yes	Yes	No	No	Yes	No	No	No	- Survival
593427	2	M	3	<5	2000	‎1000-2499‎	‎-‎ Vaginal birth	high prematurity	PROMM < 18	Respiratory distress	Yes	Yes	No	Yes	Yes	3	Milk formulae	No	No	Yes	Yes	Yes	Yes	No	No	Yes	No	No	No	- Dead
593985	2	M	6	5-10	1800	‎1000-2499‎	Cesarean birth	high prematurity	No PROMM	Respiratory distress	Yes	Yes	Yes	Yes	Yes	5	Milk formulae	No	No	Yes	Yes	Yes	Yes	No	No	No	Yes	No	Yes	- Survival
593888	1	M	8	5-10	1700	‎1000-2499‎	Cesarean birth	high prematurity	PROMM < 18	Respiratory distress	Yes	No	No	Yes	Yes	6	Milk formulae	No	No	Yes	Yes	Yes	Yes	No	No	Yes	Yes	No	Yes	- Dead
594407	1	M	3	<5	1400	‎1000-2499‎	Cesarean birth	high prematurity	No PROMM	Congenital Defect and/or Surgical pathology	No	No	No	Yes	Yes	3	Milk formulae	No	No	Yes	Yes	Yes	Yes	No	No	Yes	Yes	No	No	- Survival
595007	3	F	11	> 10	1600	‎1000-2499‎	Cesarean birth	moderate prematurity	No PROMM	Congenital Defect and/or Surgical pathology	No	No	No	Yes	Yes	4	Milk formulae	No	Yes	No	No	Yes	Yes	No	No	Yes	Yes	No	No	- Survival
595009	11	F	8	5-10	2400	‎1000-2499‎	Cesarean birth	moderate prematurity	No PROMM	Respiratory distress	Yes	No	No	Yes	Yes	4	Breast milk	No	No	Yes	Yes	Yes	Yes	No	No	Yes	No	No	No	- Dead
595718	1	M	5	5-10	1530	‎1000-2499‎	Cesarean birth	high prematurity	PROMM > 18	Respiratory distress	Yes	Yes	No	Yes	Yes	3	Milk formulae	Yes	Yes	Yes	Yes	Yes	Yes	No	No	No	No	No	No	- Dead
602415	1	M	17	> 10	1600	‎1000-2499‎	‎-‎ Vaginal birth	high prematurity	No PROMM	Respiratory distress	Yes	Yes	No	Yes	Yes	5	Milk formulae	No	Yes	Yes	Yes	Yes	Yes	No	No	No	Yes	No	No	- Dead
602416	1	M	6	5-10	1400	‎1000-2499‎	‎-‎ Vaginal birth	high prematurity	No PROMM	Respiratory distress	Yes	Yes	Yes	Yes	Yes	3	Milk formulae	No	Yes	Yes	Yes	Yes	Yes	No	No	Yes	Yes	No	No	- Dead
602419	1	F	5	5-10	1200	‎1000-2499‎	Cesarean birth	low prematurity	No PROMM	Respiratory distress	Yes	Yes	No	Yes	Yes	3	Milk formulae	No	Yes	Yes	Yes	Yes	Yes	No	No	Yes	Yes	No	Yes	- Dead
602143	2	M	12	> 10	2000	‎1000-2499‎	Cesarean birth	high prematurity	No PROMM	Respiratory distress	Yes	Yes	No	Yes	Yes	6	Milk formulae	No	Yes	Yes	Yes	Yes	Yes	No	No	Yes	Yes	No	No	- Survival
603142	1	M	17	> 10	1700	‎1000-2499‎	Cesarean birth	high prematurity	No PROMM	Respiratory distress	Yes	Yes	No	Yes	Yes	5	Milk formulae	No	No	No	No	Yes	Yes	No	No	Yes	Yes	No	Yes	- Dead
603180	8	M	8	5-10	1600	‎1000-2499‎	Cesarean birth	high prematurity	No PROMM	neonatal distress	Yes	Yes	No	Yes	Yes	6	Breast milk	No	Yes	Yes	Yes	Yes	Yes	No	No	Yes	No	No	No	- Survival
604867	1	M	13	> 10	1400	‎1000-2499‎	Cesarean birth	high prematurity	No PROMM	Respiratory distress	Yes	Yes	Yes	Yes	Yes	5	Milk formulae	No	No	Yes	Yes	Yes	Yes	No	No	Yes	Yes	No	Yes	- Dead
609813	1	M	27	> 10	1200	‎1000-2499‎	Cesarean birth	high prematurity	No PROMM	Respiratory distress	Yes	No	Yes	Yes	Yes	7	Breast milk	No	Yes	Yes	Yes	No	ng	ng	ng	ng	ng	ng	Yes	- Survival
610814	1	M	5	5-10	1950	‎1000-2499‎	Cesarean birth	high prematurity	PROMM < 18	neonatal distress	Yes	Yes	No	Yes	Yes	3	Breast milk	No	No	Yes	Yes	Yes	Yes	No	No	No	No	No	No	- Survival
612291	1	F	4	<5	1500	‎1000-2499‎	Cesarean birth	low prematurity	No PROMM	Respiratory distress	Yes	Yes	Yes	Yes	Yes	2	Breast milk	No	No	Yes	Yes	Yes	Yes	No	No	Yes	Yes	No	No	- Survival
612295	1	M	15	> 10	2000	‎1000-2499‎	Cesarean birth	high prematurity	No PROMM	Respiratory distress	Yes	No	No	Yes	Yes	5	Milk formulae	No	Yes	Yes	Yes	Yes	No	No	No	Yes	No	No	No	- Survival
612906	1	M	11	> 10	2000	‎1000-2499‎	‎-‎ Vaginal birth	high prematurity	No PROMM	Respiratory distress	Yes	No	Yes	No	Yes	6	Milk formulae	No	Yes	Yes	Yes	Yes	Yes	No	No	Yes	No	No	No	- Dead
617138	2	F	9	5-10	3500	‎+2500‎	Cesarean birth	moderate prematurity	No PROMM	neonatal distress	Yes	No	No	No	Yes	4	Breast milk	No	Yes	Yes	Yes	No	ng	ng	ng	ng	ng	ng	No	- Survival
618057	1	F	7	5-10	1000	‎-1000‎	Cesarean birth	low prematurity	No PROMM	neonatal distress	Yes	No	Yes	Yes	Yes	5	Milk formulae	No	No	Yes	Yes	Yes	Yes	No	No	No	Yes	No	No	- Dead
618058	1	F	6	5-10	1600	‎1000-2499‎	Cesarean birth	low prematurity	No PROMM	neonatal distress	Yes	Yes	Yes	Yes	Yes	5	Milk formulae	No	No	Yes	Yes	Yes	Yes	No	No	Yes	No	No	No	- Survival
699617	1	M	4	<5	1600	‎1000-2499‎	Cesarean birth	high prematurity	No PROMM	neonatal distress	Yes	Yes	No	Yes	Yes	3	Milk formulae	No	No	Yes	Yes	Yes	No	No	No	Yes	Yes	No	No	- Survival
701109	1	M	11	> 10	2400	‎1000-2499‎	Cesarean birth	high prematurity	No PROMM	neonatal distress	Yes	No	No	No	Yes	5	Milk formulae	No	Yes	Yes	Yes	No	ng	ng	ng	ng	ng	ng	Yes	- Survival
703078	1	F	3	<5	1250	‎1000-2499‎	Cesarean birth	low prematurity	PROMM < 18	Respiratory distress	Yes	Yes	No	Yes	Yes	3	Milk formulae	No	No	Yes	Yes	Yes	Yes	No	No	Yes	No	No	No	- Dead
706914	1	F	7	5-10	1200	‎1000-2499‎	Cesarean birth	moderate prematurity	No PROMM	Respiratory distress	Yes	No	No	Yes	Yes	4	Milk formulae	No	No	Yes	Yes	No	ng	ng	ng	ng	ng	ng	Yes	- Dead
716897	1	F	9	5-10	1240	‎1000-2499‎	Cesarean birth	low prematurity	No PROMM	Congenital Defect and/or Surgical pathology	Yes	No	No	Yes	Yes	5	Milk formulae	No	Yes	Yes	Yes	No	ng	ng	ng	ng	ng	ng	Yes	- Dead
717220	1	F	11	> 10	1500	‎1000-2499‎	Cesarean birth	moderate prematurity	No PROMM	Congenital Defect and/or Surgical pathology	No	No	Yes	No	Yes	6	Milk formulae	No	No	Yes	Yes	No	ng	ng	ng	ng	ng	ng	No	- Dead
716891	1	F	8	5-10	1600	‎1000-2499‎	‎-‎ Vaginal birth	low prematurity	PROMM > 18	Congenital Defect and/or Surgical pathology	No	Yes	Yes	Yes	Yes	5	Milk formulae	No	No	Yes	Yes	Yes	Yes	No	No	Yes	No	No	No	- Survival
720347	1	M	12	> 10	3300	‎+2500‎	Cesarean birth	high prematurity	No PROMM	Respiratory distress	Yes	No	No	No	Yes	5	Breast milk	No	No	Yes	Yes	No	ng	ng	ng	ng	ng	ng	No	- Survival
723222	2	F	5	5-10	1240	‎1000-2499‎	Cesarean birth	low prematurity	No PROMM	Respiratory distress	Yes	Yes	No	Yes	Yes	3	Breast milk	No	No	Yes	Yes	Yes	Yes	No	No	Yes	Yes	No	No	- Dead
724394	1	M	3	<5	1200	‎1000-2499‎	Cesarean birth	high prematurity	No PROMM	Respiratory distress	Yes	No	No	Yes	Yes	2	Milk formulae	No	No	Yes	Yes	Yes	Yes	No	No	No	No	No	No	- Dead
725116	1	M	5	5-10	1600	‎1000-2499‎	Cesarean birth	high prematurity	No PROMM	Respiratory distress	Yes	Yes	Yes	Yes	Yes	4	Milk formulae	No	No	Yes	Yes	Yes	Yes	No	Yes	Yes	Yes	Yes	No	- Dead
725116	1	M	5	5-10	1400	‎1000-2499‎	Cesarean birth	high prematurity	No PROMM	Respiratory distress	Yes	No	No	Yes	Yes	3	Breast milk	No	No	No	Yes	Yes	No	No	No	Yes	Yes	No	Yes	- Survival
723955	1	F	6	5-10	1440	‎1000-2499‎	‎-‎ Vaginal birth	low prematurity	No PROMM	Respiratory distress	Yes	Yes	No	Yes	Yes	4	Breast milk	Yes	No	No	No	No	ng	ng	ng	ng	ng	ng	No	- Dead
723955	1	F	8	5-10	1810	‎1000-2499‎	‎-‎ Vaginal birth	moderate prematurity	PROMM < 18	Respiratory distress	Yes	Yes	Yes	No	Yes	5	Milk formulae	Yes	No	No	No	No	ng	ng	ng	ng	ng	ng	No	- Dead
